# Supplementary material for: Altered Dopamine Metabolism and Response to Treatment with Levodopa/Carbidopa in MCT8 Deficiency
Source: Mov Disord. 2025 Oct 27;41(2):509–14. doi: 10.1002/mds.70093 (PMC13001712; doi:10.1002/mds.70093)
Supplement: Supplementary file 3 — Table S1. Clinical, genetic and instrumental data of the MCT8 cohort. [file MDS-41-509-s001.xlsx]

## Sheet: Foglio1
	Clinical, genetic and neuroimaging data of patients
Patient no.	Sex	Age at last follow-up (y)	Age at diagnosis	DNA variants (SLC16A2 gene)	Aminoacidic change	Inheritance	Pyramidal signs	Extrapyramidal signs	Seizures	EEG	Brain MRI
Patient 1	male	14	3	c.590G>A	p.Arg197His	maternal	Brisk reflex, increased muscular tone 4 limbs, Babinski sign	axial hypotonia, bradykinesia, hypomimia, UL dystonia, facial grimacing, startle	yes	slow activity, prevalence of theta rythms, partial anterior-posterior organization, background activity 4.5-5 Hz; sleep recognizable, spindles and vertx spikes	delayed myelination
Patient 2	male	6	1	c.430+1G>A	intronica	maternal	Brisk reflex, increased muscular tone 4 limbs, Babinksi sign	axial hypotonia, bradykinesia, hypomimia, UL dystonia and dyskinetic movements, startle, rigidity	no	poor organization, slow activity theta-delta, diffuse spike waves bursts)	delayed myelination
Patient 3	male	14	3	c.1690G>A	p.Gly564Arg	maternal	Brisk patellar reflex with mild area extension, Babinski, increased muscular tone 4 limbs	axial hypotonia, bradykinesia, hypomimia, UL dystonia and dyskinetic movements, paroxysmal non epileptic seizures	yes	no organization, reduced voltage, spikes left temporal and right anterior regions	delayed myelination
Patient 4	male	6	0.7	c.623G>A	p.Gly208Asp	maternal	Brisk patellar reflex with mild area extension, Babinski, increased muscular tone 4 limbs	axial hypotonia, bradykinesia, hypomimia, UL dystonia and dyskinetic movements, startle reactions	no	poor organization, background activity not recognizable, 4-5hz;sleep poorly represented; irregular slow waves posterior regions and right temporal regions	delayed myelination
Patient 5	male	6	0.75	c.401dupA	p.Asn136Lysfs*30	maternal	Brisk reflex, increased muscular tone 4 limbs, Babinksi sign	axial hypotonia, bradykinesia, hypomimia, UL and trunk dystonia, startle reactions, grimacrs, orobuccal dyskinesia	yes	poor organization, diffuse theta rhytm (more evident on the posterior regions), poor sleep organizationm, no physiological figures; bifasic sharp waves on central, parietal and temporal regions	delayed myelination
Patient 6	male	18	8.7	c.1406T>C	p.Leu469Pro	maternal	Brisk patellar reflex with mild area extension, Babinski, increased muscular tone 4 limbs	cogwheel rigidity UL, dystonic postures, bradykinesia, hypomimia	no	discrete organization, theta waves posterior region	delayed myelination
Patient 7	male	1.4	1.16	c.439G>A	p.Gly147Arg	de novo	Brisk patellar reflex with mild area extension, no clonus, no Babinski	Dystonia of limb extremities, with torsional movements and posturing of hands and feets, subcontinuos for upper limbs, dyscontinuos for lower limbs, startle	no	no organization, reduced voltage, spikes left temporal and right anterior regions	no abnormalities
Patient 8	male	7	2	c.740C>T	p.Pro247Leu	maternal	Deep tendon hyperreflexia. Ankle clonus. Presence of Hoffmann and Babinski signs. Upper and lower limbs hypertonia. Bilateral pes equinus with achilles tendon retraction	Cervical and upper limb dystonia with posturing that worsens with activity/excitation, startle, bradikinesia	no	na	diffuse hypomyelination, with T2 hiperintensity, particularly in frontal periventricular and subcortical WM, and dentate nuclei (2017 6m, 2018 1y)
Patient 9	male	15	6	c.467_469delTCT	p.Phe156del	de novo	Upper and lower limbs hypertonia, flexors > adductors, deep tendon hyperreflexia, bilateral clonus and Babinski sign	Bradikinesia, upper limbs dystonia, startle	no	na	dysmorphic corpus callosum with splenial thickening (2015 6y)
Patient 10	male	12	11.7	c.373insCT	p.Thr125Serfs*5	NA	Brisk reflex, increased muscular tone 4 limbs, Babinksi sign	axial hypotonia, bradykinesia, hypomimia, UL and LL dystonia, grimaces	no	poor organization, background activity not recognizable; sleep poorly represented; diffuse epileptiform abnormalities	delayed myelination
